# Supplementary material for: Integration of Immune Cell Populations, mRNA-Seq, and CpG Methylation to Better Predict Humoral Immunity to Influenza Vaccination: Dependence of mRNA-Seq/CpG Methylation on Immune Cell Populations
Source: Front Immunol. 2017 Apr 21;8:445. doi: 10.3389/fimmu.2017.00445 (PMC5399034; doi:10.3389/fimmu.2017.00445)
Supplement: Supplementary file 2 [file data_sheet_2.xlsx]

## Sheet: B-cell ELISPOT
	FACS	CpG	Exp	Total
Total Models Using Each Datatype:	14	16	22	25
Feature	Type	Models	%
cd20pcd27p_per_cd20p	FACS	14	100
treg_memory_drn_per_treg	FACS	14	100
Bcell	FACS	12	85.7
cg08065408	CpG	11	68.8
cg14521995	CpG	11	68.8
cg15633073	CpG	11	68.8
cg03532030	CpG	10	62.5
cg00310523	CpG	6	37.5
cg00367615	CpG	6	37.5
cg02599498	CpG	6	37.5
cg04681845	CpG	6	37.5
cg06470855	CpG	6	37.5
cg06739303	CpG	6	37.5
cg11430096	CpG	6	37.5
cg11757417	CpG	6	37.5
cg15203566	CpG	6	37.5
cg17292337	CpG	6	37.5
cg17959722	CpG	6	37.5
cg18396987	CpG	6	37.5
cg18963800	CpG	6	37.5
cg19510820	CpG	6	37.5
cg19566405	CpG	6	37.5
cg20550154	CpG	6	37.5
cg21384492	CpG	6	37.5
NXPH4	Exp	6	27.3
TKTL1	Exp	6	27.3
cg00785941	CpG	5	31.2
cg15878909	CpG	5	31.2
cg16005559	CpG	5	31.2
cg18307968	CpG	5	31.2
DES	Exp	5	22.7
PKIB	Exp	5	22.7
BHLHE41	Exp	4	18.2
ZNF208	Exp	4	18.2
cg03121508	CpG	3	18.8
cg05308904	CpG	3	18.8
cg06134410	CpG	3	18.8
cg11311843	CpG	3	18.8
cg18498565	CpG	3	18.8
HSPA7	Exp	3	13.6
MACROD2	Exp	3	13.6
NOMO3	Exp	3	13.6
OXTR	Exp	3	13.6
TNFRSF17	Exp	3	13.6
CCL3	Exp	2	9.1
cg03939105	CpG	2	12.5
cg05444312	CpG	2	12.5
cg06833823	CpG	2	12.5
cg12813768	CpG	2	12.5
cg12864235	CpG	2	12.5
cg16700924	CpG	2	12.5
cg21721767	CpG	2	12.5
cg22255435	CpG	2	12.5
COL5A3	Exp	2	9.1
GCOM1	Exp	2	9.1
HSD17B14	Exp	2	9.1
KLK1	Exp	2	9.1
SLC35E2	Exp	2	9.1
AQP10	Exp	1	4.5
BTNL9	Exp	1	4.5
CD34	Exp	1	4.5
cg00446235	CpG	1	6.2
cg08330690	CpG	1	6.2
cg08714590	CpG	1	6.2
cg09704166	CpG	1	6.2
cg12219469	CpG	1	6.2
cg14646974	CpG	1	6.2
cg17165241	CpG	1	6.2
cg17873612	CpG	1	6.2
cg18365865	CpG	1	6.2
cg25802888	CpG	1	6.2
DHRS9	Exp	1	4.5
DIRAS1	Exp	1	4.5
GLT25D2	Exp	1	4.5
IFIT3	Exp	1	4.5
igdpcd27n_per_cd20p	FACS	1	7.1
LOC284801	Exp	1	4.5
LOC728989	Exp	1	4.5
nonclassical	FACS	1	7.1
NPIP	Exp	1	4.5
psiTPTE22	Exp	1	4.5
RBPMS2	Exp	1	4.5
SH3TC2	Exp	1	4.5
TFPI	Exp	1	4.5
TLR10	Exp	1	4.5
TMTC1	Exp	1	4.5
UGT8	Exp	1	4.5

## Sheet: HAI 4x
	FACS	CpG	Exp	Total
Total Models Using Each Datatype:	14	16	22	25
Feature	Type	Models	%
cg11194925	CpG	8	50
Bcell	FACS	6	42.9
BAALC	Exp	4	18.2
cg03242819	CpG	4	25
cg26656135	CpG	4	25
cd20pcd27p_per_cd20p	FACS	3	21.4
CFH	Exp	3	13.6
NK_cells	FACS	3	21.4
TEKT4P2	Exp	3	13.6
C1orf187	Exp	2	9.1
cg15708526	CpG	2	12.5
cg15871215	CpG	2	12.5
cg23281527	CpG	2	12.5
cg25593510	CpG	2	12.5
cg26507521	CpG	2	12.5
LGALS2	Exp	2	9.1
SNORA29	Exp	2	9.1
ANKDD1A	Exp	1	4.5
CCL3L3	Exp	1	4.5
CD24	Exp	1	4.5
cg07668501	CpG	1	6.2
cg20916068	CpG	1	6.2
cg25243082	CpG	1	6.2
CLCN4	Exp	1	4.5
FAM21B	Exp	1	4.5
FHL2	Exp	1	4.5
FLJ44511	Exp	1	4.5
ZNF208	Exp	1	4.5
